# Supplementary material for: Synthesis and Activity against Mycobacterium tuberculosis of Olivacine and Oxygenated Derivatives
Source: Molecules. 2018 Jun 9;23(6):1402. doi: 10.3390/molecules23061402 (PMC6100493; doi:10.3390/molecules23061402)
Supplement: Supplementary file 1 [file molecules-23-01402-s001.zip]

Archive with 1 entries (1 files):
- molecules-304783-SI.pdf
